# Supplementary material for: DNA methylation and hormone receptor status in breast cancer
Source: Clin Epigenetics. 2016 Feb 16;8:17. doi: 10.1186/s13148-016-0184-7 (PMC4754852; doi:10.1186/s13148-016-0184-7)
Supplement: Additional file 2: Table S2. — Correlation between the level of methylation and gene expression as determined by Pearson correlation coefficient (PCC). (XLSX 518 kb) [file 13148_2016_184_MOESM2_ESM.xlsx]

## Sheet: Additional file 2 Table S2.xls
SUPPLEMENTAL TABLE 2. Correlation between the level of methylation and gene expression as determined by Pearson Correlation Coefficient (PCC).
Gene Name	PCC	P-value
X7A5	-0.195201	0.000595315
A1BG	0.0822865	0.15101
A2BP1	0.0106301	0.853076
A2M	-0.286558	3.4e-07
A2ML1	-0.250643	9.1e-06
A4GALT	-0.481261	3.81e-19
A4GNT	-0.026617	0.642802
AAAS	0.171078	0.00267718
AACS	-0.211207	0.000197989
AADAC	0.106654	0.0624103
AADACL2	0.00271971	0.96221
AADAT	-0.377415	8.53e-12
AAK1	0.0172583	0.763656
AAMP	-0.193565	0.000663077
AANAT	-0.0756672	0.186798
AARS	-0.374146	1.33e-11
AARSD1	-0.298034	1.08e-07
AASDH	-0.0682355	0.233993
AASS	0.348105	3.82e-10
AATF	-0.0693096	0.227462
AATK	0.240958	2.04e-05
ABAT	-0.250786	8.99e-06
ABCA1	-0.210347	0.000210514
ABCA11	-0.147359	0.00984353
ABCA2	-0.157968	0.00561579
ABCA3	0.139378	0.0146846
ABCA4	-0.0505758	0.377961
ABCA5	-0.141669	0.0131169
ABCA6	0.128614	0.0244504
ABCA7	-0.0150351	0.793364
ABCA8	0.146362	0.0104854
ABCA9	0.165795	0.00368768
ABCB10	0.031041	0.588574
ABCB11	-0.0675568	0.238688
ABCB5	0.0460259	0.422406
ABCB6	-0.414515	3.9e-14
ABCB7	-0.0721863	0.207951
ABCB8	-0.00679252	0.905802
ABCB9	0.090103	0.11574
ABCC1	-0.0902077	0.115316
ABCC10	-0.000244991	0.996595
ABCC11	-0.394336	7.94e-13
ABCC12	0.0542518	0.344235
ABCC13	-0.170664	0.00274281
ABCC2	-0.412853	5.03e-14
ABCC3	-0.185757	0.00109628
ABCC4	-0.15267	0.00746376
ABCC5	-0.113002	0.0482722
ABCC6	0.212832	0.000176224
ABCC8	0.0606005	0.290645
ABCC9	0.000845565	0.988266
ABCD1	-0.138623	0.0152361
ABCD2	0.0640929	0.263683
ABCD3	0.0146068	0.799123
ABCD4	0.127708	0.0254837
ABCE1	-0.0985338	0.0852921
ABCF1	0.0518493	0.366055
ABCF2	-0.0601167	0.29452
ABCF3	0.0446945	0.435966
ABCG1	0.230581	4.66e-05
ABCG2	0.00429869	0.940303
ABCG4	-0.276922	8.61e-07
ABCG5	0.154614	0.00673078
ABHD1	-0.0881663	0.123813
ABHD10	-0.0504338	0.379304
ABHD11	-0.0111919	0.845407
ABHD14A	-0.165329	0.00372902
ABHD2	-0.0716908	0.211097
ABHD4	0.0570538	0.319853
ABHD5	-0.0182697	0.750251
ABHD6	-0.0276161	0.630939
ABHD7	-0.540145	1.42e-24
ABHD8	-0.350695	2.77e-10
ABHD9	-0.338366	1.24e-09
ABI1	-0.114964	0.0444856
ABI2	0.0893661	0.118762
ABI3	-0.26145	3.56e-06
ABL1	-0.18863	0.000913177
ABL2	-0.0285992	0.618248
ABLIM1	0.0802798	0.161263
ABLIM3	-0.205736	0.000291199
ABO	-0.106752	0.0621683
ABP1	-0.0191491	0.738657
ABR	0.0144146	0.80171
ABRA	0.0516367	0.368026
ABT1	0.108007	0.0591415
ABTB1	-0.141259	0.013386
ABTB2	-0.292119	1.96e-07
ACAA1	-0.11283	0.0486161
ACAA2	-0.423442	9.61e-15
ACACA	0.0847642	0.139043
ACAD8	-0.13608	0.017229
ACAD9	0.113593	0.0471046
ACADL	-0.337643	1.35e-09
ACADM	-0.163885	0.00404604
ACADS	-0.541925	9.35e-25
ACADSB	-0.0642117	0.262797
ACADVL	0.0836377	0.144391
ACAT1	-0.130163	0.0227687
ACBD3	-0.145077	0.0110576
ACBD5	-0.0512994	0.371168
ACBD6	-0.025869	0.652172
ACCN1	0.0723399	0.206982
ACCN2	-0.159736	0.00509742
ACCN3	0.044305	0.439979
ACCN4	-0.0201901	0.725008
ACD	-0.0774355	0.176678
ACE	-0.0983106	0.0860055
ACE2	-0.116063	0.0424764
ACF	0.0598376	0.296772
ACHE	-0.0977538	0.0878062
ACIN1	-0.0061443	0.914755
ACLY	-0.153613	0.00709975
ACMSD	0.335072	1.83e-09
ACN9	-0.545536	3.98e-25
ACO1	-0.344701	5.79e-10
ACOT11	-0.00560492	0.922214
ACOT12	0.0302909	0.59762
ACOT2	-0.322461	7.81e-09
ACOT4	0.068527	0.231996
ACOT7	-0.15194	0.00775724
ACOT8	0.124972	0.0288344
ACOX1	-0.0626124	0.274895
ACOX2	-0.379085	6.79e-12
ACOX3	0.0246528	0.667524
ACP1	-0.095845	0.0947541
ACP2	0.100282	0.0798686
ACP5	-0.2122	0.000184405
ACP6	-0.0930842	0.104125
ACPL2	-0.0352314	0.539237
ACPT	0.0106959	0.852177
ACR	0.263475	2.97e-06
ACRBP	-0.0324246	0.572056
ACRV1	-0.120939	0.0344572
ACSBG1	0.0399135	0.486666
ACSBG2	0.0989271	0.0840465
ACSL1	-0.237665	2.66e-05
ACSL3	0.0346566	0.545881
ACSL4	-0.0561955	0.327199
ACSL5	0.189163	0.000882481
ACSL6	-0.231657	4.29e-05
ACSM1	0.202049	0.000375554
ACSM3	-0.210664	0.000205808
ACSS1	-0.231704	4.27e-05
ACSS2	-0.10849	0.0580096
ACTA1	-0.155489	0.00642229
ACTA2	-0.252485	7.78e-06
ACTB	0.0268914	0.639379
ACTG1	0.0242474	0.672672
ACTG2	-0.618051	1.25e-33
ACTL6A	-0.00621476	0.913781
ACTL6B	-0.151248	0.00804437
ACTL7A	-0.0594859	0.299625
ACTL7B	-0.09394	0.100967
ACTN1	0.136613	0.0167936
ACTN2	-0.0118311	0.836698
ACTN3	0.00626424	0.913098
ACTN4	0.0855532	0.135389
ACTR1A	-0.141902	0.0129663
ACTR1B	-0.191468	0.000760393
ACTR2	-0.0450272	0.432554
ACTR3	0.156838	0.00597146
ACTR3B	0.051123	0.372817
ACTR5	0.0671476	0.241551
ACTR6	-0.0538517	0.34781
ACTRT1	-0.0347009	0.54736
ACVR1	-0.2655	2.48e-06
ACVR1B	-0.121353	0.0338396
ACVR1C	0.0570469	0.319912
ACVR2A	0.133202	0.0197563
ACVR2B	-0.149453	0.00883484
ACVRL1	-0.136277	0.0170675
ACY1	-0.306969	4.24e-08
ACY3	-0.134196	0.0188496
ACYP1	-0.133322	0.0196445
ACYP2	-0.118044	0.0390472
ADA	-0.347515	4.1e-10
ADAM10	-0.0219986	0.701505
ADAM11	0.109515	0.0556652
ADAM12	-0.0175284	0.76007
ADAM15	0.0557809	0.330786
ADAM17	-0.169612	0.00291609
ADAM18	0.0407556	0.477512
ADAM19	-0.0292058	0.610814
ADAM2	0.0185019	0.747184
ADAM21	0.105235	0.0659978
ADAM22	-0.0579459	0.312332
ADAM23	0.0254075	0.657981
ADAM29	0.0450887	0.431925
ADAM30	-0.014125	0.805614
ADAM33	-0.12241	0.0323066
ADAM7	0.00168593	0.976569
ADAM8	-0.193353	0.000672381
ADAMDEC1	-0.107077	0.061374
ADAMTS1	-0.289167	2.63e-07
ADAMTS10	-0.164804	0.00384148
ADAMTS13	0.0482227	0.400577
ADAMTS14	0.0723887	0.206676
ADAMTS15	-0.245836	1.36e-05
ADAMTS17	-0.0388418	0.498451
ADAMTS18	-0.322467	7.8e-09
ADAMTS19	-0.375446	1.12e-11
ADAMTS2	0.0529037	0.356375
ADAMTS3	-0.0504147	0.379484
ADAMTS4	-0.323411	7.01e-09
ADAMTS5	-0.18165	0.00141704
ADAMTS6	-0.00497189	0.930976
ADAMTS8	-0.0360548	0.529792
ADAMTS9	-0.134032	0.0189968
ADAMTSL1	-0.0470063	0.41258
ADAMTSL2	-0.0128041	0.823479
ADAMTSL3	-0.0710189	0.215418
ADAMTSL5	-0.0435456	0.447865
ADAR	-0.053704	0.349931
ADARB1	0.228911	5.31e-05
ADARB2	-0.0504564	0.37909
ADAT1	0.011668	0.838918
ADC	-0.142237	0.0127517
ADCK1	-0.0338169	0.555659
ADCK2	-0.0960886	0.0933725
ADCK4	-0.0476195	0.406503
ADCY1	-0.186714	0.00103182
ADCY2	-0.0296434	0.605479
ADCY3	-0.346282	4.77e-10
ADCY4	-0.160219	0.00496365
ADCY5	-0.303707	5.98e-08
ADCY6	-0.235433	3.18e-05
ADCY7	-0.099633	0.0818476
ADCY8	0.0380878	0.506832
ADCY9	-0.16827	0.00320154
ADCYAP1	-0.180558	0.00154326
ADCYAP1R1	0.0920575	0.108599
ADD1	-0.0124642	0.828091
ADD2	-0.210309	0.000211077
ADD3	0.0432855	0.450584
ADFP	-0.111665	0.0510022
ADH1A	0.0944116	0.0992595
ADH1B	-0.0573461	0.317376
ADH1C	-0.167208	0.00334989
ADH5	-0.15653	0.00615587
ADH6	-0.00641953	0.910952
ADH7	0.0525769	0.36015
ADHFE1	-0.42504	7.45e-15
ADI1	-0.263797	2.89e-06
ADIPOQ	0.120438	0.0352166
ADIPOR1	-0.151368	0.00799402
ADIPOR2	0.0886711	0.121667
ADK	0.0648747	0.25789
ADM	-0.163838	0.00405675
ADMR	0.0311869	0.586821
ADNP	-0.00311907	0.956666
ADORA1	-0.17271	0.0024323
ADORA2A	0.241987	1.87e-05
ADORA2B	-0.205324	0.000299654
ADORA3	-0.15765	0.00571396
ADPRH	-0.154023	0.00694647
ADPRHL1	0.0582251	0.310003
ADPRHL2	-0.210307	0.000211104
ADRA1A	-0.0547797	0.34035
ADRA1B	-0.127834	0.025338
ADRA1D	0.00652748	0.90961
ADRA2A	-0.113755	0.0467886
ADRA2B	0.0601448	0.294294
ADRA2C	-0.216708	0.000133004
ADRB1	-0.270255	1.6e-06
ADRB2	-0.314688	1.85e-08
ADRB3	0.137451	0.0161284
ADRBK1	0.047725	0.405464
ADRBK2	-0.0370775	0.518176
ADRM1	-0.269116	1.78e-06
ADSL	-0.00982188	0.864134
ADSSL1	-0.247512	1.19e-05
AEBP1	0.011315	0.843727
AFAR3	0.37942	6.49e-12
AFF1	0.0602465	0.293477
AFF2	-0.111001	0.052406
AFF3	0.384482	3.22e-12
AFF4	0.0391527	0.495017
AFG3L1	0.0855755	0.135287
AFP	0.0197084	0.731314
AGA	-0.125832	0.0277424
AGBL2	-0.350125	2.97e-10
AGER	0.0818169	0.153364
AGGF1	-0.0168916	0.768533
AGL	-0.136764	0.0166718
AGMAT	-0.358882	9.87e-11
AGPAT1	-0.0654161	0.253931
AGPAT2	0.00360375	0.94994
AGPAT3	-0.27636	9.08e-07
AGPAT4	-0.0446474	0.43645
AGPAT6	0.0813364	0.155801
AGR2	-0.35479	1.66e-10
AGRP	0.0443201	0.439823
AGT	-0.589481	5.06e-30
AGTPBP1	-0.129101	0.024143
AGTR1	-0.325896	5.29e-09
AGTR2	0.0365121	0.524581
AGTRAP	-0.146861	0.0100975
AGTRL1	-0.0793971	0.165935
AGXT	-0.0104122	0.856054
AGXT2	0.217425	0.00012619
AGXT2L1	-0.0765807	0.181518
AHCTF1	-0.0384535	0.502758
AHCY	-0.0067194	0.906811
AHCYL1	0.13249	0.0204295
AHNAK	-0.296321	1.28e-07
AHR	-0.0771784	0.178124
AHRR	-0.272652	1.29e-06
AHSA2	-0.053425	0.351649
AHSG	0.238858	2.42e-05
AIF1	-0.311797	2.53e-08
AIG1	-0.1515	0.00793889
AIM1	-0.182837	0.0013164
AIM2	0.025353	0.658669
AIP	0.106096	0.063801
AIPL1	0.0412228	0.472475
AIRE	-0.0111009	0.846648
AJAP1	-0.206428	0.000277483
AK1	-0.157062	0.00589914
AK2	-0.145631	0.0107511
AK3	-0.251171	8.7e-06
AK3L1	-0.226134	6.57e-05
AK5	-0.191475	0.000760079
AK7	-0.0860672	0.133049
AKAP1	-0.199078	0.000459491
AKAP10	-0.0253259	0.65901
AKAP11	0.0673821	0.239908
AKAP12	-0.153833	0.00701698
AKAP13	0.0831636	0.146688
AKAP14	-0.082943	0.147766
AKAP3	0.378893	6.97e-12
AKAP5	-0.0153925	0.789931
AKAP6	0.0301562	0.59925
AKAP7	0.448528	2.22e-16
AKAP8	-0.161516	0.00461947
AKAP9	-0.0526833	0.358385
AKR1A1	-0.0567434	0.322497
AKR1B1	-0.337656	1.35e-09
AKR1B10	0.0606905	0.289928
AKR1C3	-0.213691	0.000165647
AKR1C4	-0.0173011	0.763087
AKR1D1	0.0412699	0.471968
AKR7A3	-0.503458	4.54e-21
AKT1	0.0362563	0.527492
AKT1S1	-0.137197	0.0163271
AKT2	-0.215106	0.000149498
AKT3	0.348088	3.82e-10
ALAD	-0.102442	0.0735532
ALAS1	-0.0291672	0.611287
ALAS2	-0.0352882	0.538583
ALCAM	-0.0981447	0.0865388
ALDH16A1	-0.0815002	0.154967
ALDH18A1	0.153336	0.00720485
ALDH1A1	-0.0442539	0.440508
ALDH1A2	-0.000764907	0.989368
ALDH1A3	-0.414804	3.73e-14
ALDH1B1	-0.123431	0.0308818
ALDH1L1	-0.220815	9.82e-05
ALDH2	-0.398865	4.11e-13
ALDH3A1	-0.0184758	0.74753
ALDH3A2	0.0670615	0.242157
ALDH3B1	-0.206374	0.000278526
ALDH4A1	-0.0287854	0.615961
ALDH5A1	0.0298653	0.60278
ALDH6A1	-0.17882	0.00168593
ALDH7A1	-0.399606	3.69e-13
ALDH9A1	-0.0659677	0.24994
ALDOA	-0.188497	0.000921
ALDOB	-0.0868304	0.129631
ALDOC	-0.551034	1.06e-25
ALG12	-0.0422952	0.461022
ALG14	-0.163869	0.00404988
ALG3	-0.174007	0.0022524
ALG5	-0.288513	2.81e-07
ALG8	-0.240732	2.08e-05
ALK	-0.0347016	0.54536
ALKBH3	-0.678396	1.33e-42
ALKBH4	-0.203552	0.000338722
ALKBH6	-0.0737066	0.198509
ALKBH7	-0.00871712	0.879293
ALKBH8	-0.044218	0.440878
ALOX12	-0.222841	8.43e-05
ALOX12B	-0.038634	0.500754
ALOX15	0.287271	3.17e-07
ALOX15B	-0.374246	1.31e-11
ALOX5	-0.0997849	0.0818841
ALOX5AP	-0.110646	0.0535629
ALOXE3	-0.0157972	0.783144
ALPI	0.0289903	0.613451
ALPK1	0.154519	0.00676496
ALPK3	-0.296912	1.21e-07
ALPL	-0.22092	9.74e-05
ALPP	0.094475	0.099032
ALPPL2	0.00404724	0.943789
ALS2CL	-0.0590415	0.303256
ALS2CR11	-0.392179	1.08e-12
ALS2CR12	0.0697664	0.223641
ALS2CR2	0.0276779	0.629609
ALS2CR7	-0.00810347	0.887916
ALX3	0.0381519	0.506116
ALX4	-0.0176169	0.758895
AMAC1	-0.106141	0.0650126
AMAC1L2	0.1297	0.0232599
AMACR	0.108769	0.0573625
AMBN	0.0300294	0.600787
AMBP	-0.193153	0.000681257
AMD1	0.0140509	0.806613
AMDHD1	0.305959	4.72e-08
AMDHD2	-0.246654	1.27e-05
AMELX	0.0916971	0.10941
AMFR	-0.0729091	0.203422
AMH	0.182652	0.00133163
AMHR2	0.0209035	0.715705
AMICA1	0.0112965	0.84398
AMIGO2	-0.25299	7.45e-06
AMMECR1	-0.0557369	0.331168
AMN	0.0213887	0.709401
AMOT	-0.000213024	0.997039
AMOTL2	0.16854	0.00310279
AMPD1	0.0739443	0.197061
AMPD2	-0.217086	0.000129365
AMPD3	-0.0813215	0.155877
AMPH	-0.00121814	0.983069
AMT	-0.430162	3.26e-15
AMY2A	0.115928	0.0427194
AMY2B	0.126425	0.0270105
AMZ2	-0.0875017	0.126681
ANAPC1	-0.192166	0.000726643
ANAPC11	0.0299059	0.602286
ANAPC13	-0.00458487	0.936337
ANAPC2	-0.0891289	0.119747
ANAPC4	0.0871355	0.128284
ANAPC5	0.021902	0.702754
ANAPC7	-0.0356669	0.534231
ANG	-0.131145	0.0217539
ANGEL1	-0.17375	0.00228704
ANGEL2	-0.12691	0.026424
ANGPT1	-0.278665	7.3e-07
ANGPT2	-0.108238	0.0585979
ANGPT4	-0.0242205	0.673015
ANGPTL1	-0.0775253	0.176176
ANGPTL2	-0.413601	4.49e-14
ANGPTL3	0.0496692	0.387364
ANGPTL4	-0.204419	0.000319051
ANGPTL5	-0.294165	1.6e-07
ANGPTL7	-0.0549599	0.337965
ANK1	0.145069	0.0110616
ANK2	-0.0633293	0.269426
ANK3	-0.00130136	0.981912
ANKDD1A	-0.178759	0.00169212
ANKH	0.00266337	0.962992
ANKMY1	-0.13916	0.0148424
ANKMY2	0.00764211	0.894085
ANKRA2	-0.209522	0.000223203
ANKRD1	-0.0610552	0.287033
ANKRD10	-0.339832	1.04e-09
ANKRD11	-0.310815	2.81e-08
ANKRD12	0.199916	0.000443787
ANKRD13B	-0.0420815	0.463291
ANKRD15	-0.348841	3.49e-10
ANKRD2	-0.136858	0.0165966
ANKRD21	-0.0105672	0.853935
ANKRD23	-0.080885	0.158117
ANKRD25	-0.00889006	0.877118
ANKRD26	-0.066411	0.246765
ANKRD29	-0.122243	0.0325456
ANKRD30A	0.39167	1.27e-12
ANKRD32	0.146875	0.0100905
ANKRD33	0.0865245	0.130993
ANKRD35	-0.0983682	0.085821
ANKRD37	-0.15964	0.00512458
ANKRD38	-0.0440677	0.442435
ANKRD39	-0.0114525	0.841854
ANKRD40	-0.38249	4.25e-12
ANKRD41	-0.179126	0.00165477
ANKRD42	0.0261188	0.649037
ANKRD43	-0.169089	0.00300586
ANKRD45	-0.303232	6.28e-08
ANKRD46	0.227098	6.1e-05
ANKRD47	0.0699325	0.222538
ANKRD5	-0.224672	7.34e-05
ANKRD7	-0.0870852	0.128505
ANKRD9	-0.254325	6.64e-06
ANKS1A	0.00684983	0.905011
ANKS3	-0.045635	0.426361
ANLN	-0.125931	0.0276187
ANP32B	-0.200391	0.000420438
ANP32C	0.0305073	0.595003
ANP32D	0.0642395	0.26259
ANP32E	-0.334613	1.93e-09
ANPEP	-0.124064	0.0300262
ANTXR1	-0.00984873	0.863767
ANUBL1	-0.261951	3.4e-06
ANXA1	0.258012	4.82e-06
ANXA11	-0.129868	0.023081
ANXA13	-0.132245	0.0206652
ANXA2	-0.179312	0.001636
ANXA3	-0.287497	3.1e-07
ANXA4	0.0205812	0.719903
ANXA5	-0.262534	3.23e-06
ANXA6	-0.299664	9.1e-08
ANXA7	-0.0427879	0.455812
ANXA9	-0.720523	2.93e-50
AOAH	-0.229292	5.15e-05
AOC2	-0.0670031	0.242568
AOC3	-0.111175	0.0520359
AOF2	-0.0284032	0.620657
AOX1	0.0327741	0.567918
AP1B1	0.0442129	0.440931
AP1G1	-0.0804472	0.160388
AP1G2	-0.00515786	0.928401
AP1GBP1	-0.140722	0.0137465
AP1M1	-0.056504	0.324547
AP1S1	-0.170458	0.00277603
AP1S2	-0.0166123	0.772255
AP1S3	-0.0929545	0.104611
AP2A2	0.106255	0.0634023
AP2B1	-0.0739916	0.196774
AP2M1	0.0489858	0.393156
AP2S1	0.106444	0.0629303
AP3B1	-0.0826107	0.149402
AP3B2	0.0116612	0.83901
AP3D1	0.0274434	0.632515
AP3M2	0.127349	0.0259028
AP3S1	-0.100874	0.0780954
AP3S2	-0.089835	0.116832
AP4B1	-0.0129422	0.821606
AP4M1	-0.156427	0.00610573
AP4S1	-0.236054	3.03e-05
APAF1	0.0228753	0.690211
APBA1	-0.152929	0.00736223
APBA2	0.310689	2.85e-08
APBA3	-0.0603603	0.292564
APBB1	-0.0514703	0.369573
APBB2	0.0781643	0.172628
APBB3	-0.03328	0.561954
APC	0.140854	0.0136573
APC2	0.219062	0.000111837
APCDD1	-0.345355	5.35e-10
APCS	-0.0812999	0.155987
APEH	-0.128164	0.0249589
APEX1	0.204532	0.000316561
APEX2	-0.1195	0.0366783
APH1B	-0.228325	5.55e-05
API5	-0.194694	0.00061559
APIP	-0.0842972	0.141241
APITD1	-0.0590883	0.302872
APLP1	0.0967744	0.091047
APLP2	-0.240303	2.15e-05
APOA1	-0.0100208	0.86141
APOA1BP	-0.131155	0.0217443
APOA2	0.132512	0.020408
APOA4	0.00579688	0.919559
APOA5	-0.0160616	0.779607
APOB	-0.0220817	0.700432
APOBEC1	0.118582	0.0387973
APOBEC2	0.0259392	0.651291
APOBEC3A	-0.101226	0.077055
APOBEC3B	-0.0203407	0.723042
APOBEC3C	-0.550492	1.21e-25
APOBEC3G	-0.312642	2.31e-08
APOC1	-0.139308	0.0147349
APOC2	-0.0949599	0.0973032
APOC3	-0.0680804	0.23506
APOC4	0.0261798	0.648272
APOD	-0.383598	3.64e-12
APOE	-0.0115248	0.840868
APOH	-0.0787793	0.169264
APOL1	-0.279322	6.86e-07
APOL5	-0.0509261	0.375451
APOL6	-0.44806	1.62e-16
APOLD1	-0.26861	1.87e-06
APOM	0.120181	0.0359178
APP	-0.183766	0.00124234
APPBP1	-0.455736	4.78e-17
APPBP2	-0.3497	3.13e-10
APRT	0.0719244	0.20961
APTX	-0.113044	0.048189
AQP1	-0.331509	2.78e-09
AQP10	0.0304296	0.595943
AQP11	0.301669	7.39e-08
AQP2	-0.0625961	0.27502
AQP3	-0.338367	1.24e-09
AQP4	0.0858707	0.13394
AQP5	-0.599906	2.69e-31
AQP6	-0.126952	0.0263738
AQP7	-0.00227488	0.968387
AQP8	0.187984	0.000970345
AQP9	-0.028584	0.618433
AR	-0.172002	0.00253585
ARAF	-0.105678	0.0648603
ARC	-0.222705	8.52e-05
ARCN1	-0.179934	0.00157497
ARD1A	-0.300427	8.41e-08
ARF1	-0.0227267	0.69212
ARF3	-0.258343	4.68e-06
ARF4	-0.0617802	0.281338
ARF5	-0.109808	0.0550091
ARF6	-0.218592	0.000115791
ARFGAP1	-0.0378429	0.50957
ARFGAP3	-0.421262	1.36e-14
ARFGEF1	-0.115416	0.0436492
ARFGEF2	0.0319899	0.577222
ARFIP1	-0.134653	0.018445
ARFIP2	-0.00728975	0.898942
ARFRP1	-0.159428	0.00518452
ARG1	-0.273439	1.19e-06
ARG2	-0.0494684	0.388506
ARHGAP1	0.0114913	0.841324
ARHGAP11A	-0.131196	0.0219205
ARHGAP12	-0.240233	2.16e-05
ARHGAP15	-0.209589	0.000222153
ARHGAP19	-0.0252459	0.66002
ARHGAP21	-0.128283	0.0248236
ARHGAP22	-0.100288	0.0798485
ARHGAP24	-0.0947105	0.0981895
ARHGAP25	-0.270745	1.53e-06
ARHGAP26	-0.285634	3.73e-07
ARHGAP27	0.0466425	0.41621
ARHGAP4	-0.506861	2.24e-21
ARHGAP5	-0.331676	2.72e-09
ARHGAP6	-0.0518762	0.365806
ARHGAP9	-0.0546599	0.340612
ARHGDIA	-0.0376095	0.512186
ARHGDIB	-0.399196	3.91e-13
ARHGDIG	0.0232984	0.684785
ARHGEF1	-0.0911515	0.111545
ARHGEF10	-0.120883	0.0345421
ARHGEF10L	-0.134204	0.0188419
ARHGEF11	-0.11129	0.0517925
ARHGEF12	-0.119052	0.0373938
ARHGEF15	-0.0901548	0.11553
ARHGEF16	0.278218	7.62e-07
ARHGEF17	-0.1026	0.0731071
ARHGEF18	-0.0348656	0.543461
ARHGEF19	-0.160216	0.00496441
ARHGEF2	-0.398935	4.07e-13
ARHGEF3	-0.0532649	0.353096
ARHGEF4	0.414769	3.75e-14
ARHGEF5	-0.0683391	0.233282
ARHGEF6	-0.0662972	0.247577
ARHGEF7	-0.0185929	0.745984
ARHGEF9	0.0584538	0.308103
ARID1A	-0.179181	0.00164913
ARID1B	-0.136911	0.0165546
ARID3A	-0.100822	0.0782489
ARID3B	-0.014232	0.804172
ARID4A	-0.203342	0.000343662
ARID5A	-0.285592	3.74e-07
ARIH1	-0.157717	0.00569301
ARIH2	0.0162537	0.77704
ARL1	-0.0629526	0.27229
ARL10	-0.157209	0.00585252
ARL11	-0.417081	2.62e-14
ARL13B	-0.0738168	0.197837
ARL14	-0.493313	3.58e-20
ARL2	-0.11717	0.0408608
ARL2BP	-0.137064	0.0164328
ARL4C	-0.144673	0.0112858
ARL4D	-0.119066	0.0373703
ARL5B	-0.0815111	0.154912
ARL6	-0.0905454	0.113955
ARL6IP2	-0.128464	0.024619
ARL6IP5	0.0835805	0.144667
ARL6IP6	-0.239336	2.32e-05
ARL8A	0.0130864	0.819652
ARL8B	-0.140327	0.0140166
ARMC1	-0.255159	6.18e-06
ARMC2	0.163514	0.00413134
ARMC3	-0.344912	5.64e-10
ARMC4	-0.168936	0.00303258
ARMC7	0.0220013	0.701469
ARMC8	-0.123622	0.0306224
ARMC9	-0.0133782	0.815702
ARMCX1	-0.1712	0.00265818
ARMCX2	-0.395575	6.64e-13
ARMCX3	0.096505	0.091955
ARMCX4	0.0124643	0.828928
ARMCX5	0.0227139	0.692285
ARMCX6	0.0235256	0.681878
ARMET	0.0139145	0.808455
ARNT	-0.158607	0.00542316
ARNT2	-0.37391	1.37e-11
ARNTL	-0.0808071	0.158519
ARNTL2	-0.261955	3.4e-06
ARPC1A	0.0360412	0.529946
ARPC1B	-0.0218454	0.703486
ARPC2	-0.0786758	0.169827
ARPC3	-0.0203293	0.72319
ARPC4	-0.150931	0.00817931
ARPC5	0.039606	0.490032
ARPC5L	-0.125595	0.0280392
ARR3	0.044159	0.441489
ARRB2	0.0215835	0.706876
ARRDC1	0.20452	0.000316834
ARRDC2	-0.0644646	0.260917
ARRDC4	-0.184706	0.00117128
ARS2	0.000685928	0.990466
ARSA	-0.0810754	0.157137
ARSD	-0.267308	2.1e-06
ARSE	-0.0903899	0.11458
ARSF	0.18826	0.000935049
ARSG	0.167482	0.00329763
ARSK	-0.0640858	0.263736
ART1	-0.0278259	0.627779
ART3	-0.452666	7.29e-17
ART4	-0.590571	3.74e-30
ART5	-0.187903	0.000956651
ARTN	-0.081297	0.156002
ARV1	0.0385587	0.501589
ARVCF	-0.147258	0.00989457
ARX	0.0354713	0.536476
ASAH1	-0.101166	0.077232
ASAH3	-0.0567066	0.322812
ASAHL	-0.0802127	0.161614
ASAM	-0.0680191	0.235483
ASB10	-0.0217804	0.704326
ASB11	-0.0428988	0.454643
ASB12	0.000747756	0.989606
ASB13	-0.00831873	0.88477
ASB14	0.0982207	0.0862941
ASB16	-0.00746678	0.896501
ASB17	0.0638327	0.265631
ASB2	0.0565096	0.324498
ASB3	-0.127747	0.0254387
ASB4	0.00133651	0.981424
ASB5	0.145016	0.0112248
ASB6	-0.0180295	0.753428
ASB8	0.0494188	0.388982
ASB9	0.13805	0.0156671
ASCC3	0.113941	0.0464282
ASCC3L1	-0.100768	0.078411
ASCIZ	-0.122348	0.0323948
ASCL1	-0.174677	0.00216434
ASCL2	-0.409856	7.96e-14
ASCL3	-0.0920926	0.107882
ASF1B	-0.231778	4.24e-05
ASGR1	0.137255	0.0162816
ASGR2	-0.00445053	0.938199
ASH1L	-0.16111	0.00472474
ASH2L	-0.143164	0.0121752
ASL	-0.0817211	0.153848
ASNA1	-0.0789695	0.168234
ASNS	-0.203815	0.000332648
ASNSD1	0.0866612	0.130383
ASPA	-0.0443561	0.439451
ASPH	-0.113126	0.048024
ASPHD1	-0.192014	0.000733892
ASPHD2	-0.0501689	0.381815
ASPM	-0.0881883	0.123719
ASPN	0.0867819	0.129846
ASPSCR1	-0.0897433	0.117207
ASRGL1	-0.518686	1.79e-22
ASTE1	-0.0145717	0.799596
ASTN2	0.184358	0.00119714
ASXL1	-0.194579	0.000633288
ASZ1	-0.0239849	0.677529
ATAD1	-0.345499	5.25e-10
ATAD2	0.0330153	0.565071
ATAD3A	-0.224953	7.19e-05
ATAD3B	-0.0979756	0.0870851
ATAD3C	-0.106496	0.0628028
ATAD4	-0.433755	1.81e-15
ATF1	-0.10532	0.0657781
ATF2	-0.0415008	0.469491
ATF3	0.0350087	0.541807
ATF4	0.0341409	0.551876
ATF5	-0.191218	0.000772851
ATF6	-0.456587	3.65e-17
ATF7	-0.106881	0.061853
ATF7IP	0.00923454	0.872187
ATF7IP2	0.331868	2.66e-09
ATG10	-0.199133	0.000457779
ATG12	-0.144482	0.0113949
ATG16L1	-0.153776	0.00703829
ATG4A	0.000190131	0.997357
ATG4C	-0.131467	0.0214306
ATG4D	0.0630897	0.271246
ATG5	-0.0118601	0.836302
ATG7	0.113854	0.046596
ATG9A	-0.0151038	0.792441
ATIC	-0.174263	0.00221832
ATM	-0.161701	0.00457217
ATN1	-0.0179302	0.754743
ATOH1	0.038662	0.501149
ATOH7	-0.0557081	0.331419
ATOH8	0.112338	0.0496121
ATOX1	-0.00730056	0.898793
ATP10A	0.36809	2.98e-11
ATP10D	-0.174564	0.00217902
ATP11B	-0.44031	6.08e-16
ATP11C	-0.0166972	0.771123
ATP12A	0.10397	0.0693386
ATP13A2	-0.149661	0.00885154
ATP13A4	-0.0796082	0.164808
ATP1A1	-0.043246	0.450998
ATP1A3	-0.0468955	0.413683
ATP1A4	-0.0696431	0.224463
ATP1B1	0.089729	0.117266
ATP1B2	-0.0781798	0.172542
ATP1B3	-0.00989564	0.863124
ATP1B4	0.0145602	0.79975
ATP2A1	-0.100018	0.0806689
ATP2A2	0.0729376	0.203245
ATP2A3	-0.297768	1.11e-07
ATP2B1	0.0451918	0.430871
ATP2B2	0.288239	2.89e-07
ATP2B3	0.163419	0.00415351
ATP2B4	-0.167714	0.00325404
ATP2C1	-0.00873076	0.879105
ATP4A	0.228224	5.76e-05
ATP4B	0.0854717	0.135763
ATP5A1	-0.351727	2.44e-10
ATP5B	-0.0547991	0.339381
ATP5D	-0.167061	0.0033783
ATP5E	-0.166826	0.00342405
ATP5F1	-0.0457123	0.425577
ATP5G1	0.0186405	0.745356
ATP5G2	0.302522	6.76e-08
ATP5G3	-0.0633434	0.269319
ATP5H	-0.0498721	0.384642
ATP5I	0.00940034	0.869913
ATP5J	-0.0598365	0.296781
ATP5J2	-0.0735292	0.204859
ATP5L	-0.127016	0.0262978
ATP5O	-0.29708	1.19e-07
ATP5S	0.0699174	0.222638
ATP6AP1	-0.104482	0.0679697
ATP6AP2	0.0786697	0.16986
ATP6V0A1	-0.0478134	0.404593
ATP6V0A4	-0.419932	1.67e-14
ATP6V0B	-0.189	0.000891776
ATP6V0C	0.292764	1.84e-07
ATP6V0D1	-0.104747	0.067271
ATP6V1A	-0.144177	0.0115716
ATP6V1B1	-0.369622	2.44e-11
ATP6V1B2	-0.0727204	0.204598
ATP6V1C1	-0.0852527	0.136772
ATP6V1C2	-0.209115	0.000229738
ATP6V1D	0.0674852	0.239188
ATP6V1E1	-0.0898695	0.116691
ATP6V1E2	0.149002	0.00904406
ATP6V1F	0.0687297	0.230615
ATP6V1G1	0.0899112	0.116521
ATP6V1G2	-0.0118426	0.83654
ATP6V1G3	0.0165278	0.773381
ATP6V1H	0.16296	0.00426186
ATP7A	0.012765	0.82401
ATP7B	-0.194148	0.000638146
ATP8A1	-0.114971	0.0444722
ATP8A2	0.0356692	0.534205
ATP8B1	-0.31992	1.04e-08
ATP8B2	-0.131224	0.021674
ATP9A	0.210457	0.000213961
ATP9B	-0.24327	1.69e-05
ATPAF1	-0.074165	0.195724
ATPBD1B	-0.066934	0.243055
ATPBD1C	0.0421411	0.462657
ATPBD3	0.0651097	0.256167
ATPBD4	0.000209877	0.997083
ATPIF1	-0.148201	0.00942588
ATR	0.0174865	0.760625
ATRN	-0.0824251	0.150321
ATRNL1	-0.10721	0.0610503
ATRX	-0.0915443	0.110004
ATXN1	-0.0137575	0.810575
ATXN10	-0.0187773	0.743552
ATXN2	0.000872218	0.987876
ATXN2L	-0.145215	0.0109805
ATXN3	0.206248	0.000280986
ATXN7	-0.200788	0.000409261
AUH	0.210308	0.000211094
AUP1	-0.159316	0.00521642
AURKB	-0.192029	0.000733161
AUTS2	-0.0725133	0.205893
AVEN	-0.0195682	0.733153
AVIL	0.017949	0.754493
AVP	-0.133169	0.0197874
AVPI1	-0.217543	0.0001251
AVPR1A	-0.0435351	0.447975
AVPR1B	0.0434784	0.448566
AVPR2	-0.053729	0.349706
AXIN1	-0.0650018	0.256957
AXIN2	0.0169701	0.767488
AXL	-0.0416453	0.467944
AXUD1	-0.200741	0.00041057
AYTL1	-0.116436	0.0418125
AYTL2	-0.0211674	0.712274
AZGP1	-0.427515	5.01e-15
AZI2	-0.0488931	0.394054
AZIN1	0.0453506	0.429253
AZU1	0.0653873	0.25414
B2M	0.0271131	0.636618
B3GALNT2	0.0819747	0.15257
B3GALT1	0.00491381	0.93178
B3GALT2	-0.0707205	0.217357
B3GALT5	0.235069	3.37e-05
B3GALT6	0.121952	0.0329638
B3GAT1	-0.295299	1.42e-07
B3GAT3	-0.0231973	0.68608
B3GNT1	0.0908064	0.112912
B3GNT3	-0.392261	1.07e-12
B3GNT4	-0.0374269	0.514238
B3GNT5	-0.465086	7.91e-18
B3GNT6	-0.0747588	0.192159
B3GNTL1	0.0167958	0.769809
B4GALNT2	-0.0512714	0.371429
B4GALNT3	-0.0151942	0.791227
B4GALNT4	-0.125199	0.0285426
B4GALT2	-0.0591798	0.302123
B4GALT3	-0.031947	0.577733
B4GALT4	-0.0878531	0.125158
B4GALT5	-0.0874426	0.126939
B4GALT6	-0.231422	4.36e-05
B4GALT7	-0.0102867	0.857772
BAALC	-0.0893523	0.118819
BACE1	0.0203101	0.723441
BACE2	-0.404243	1.85e-13
BACH1	-0.123701	0.0305154
BACH2	-0.137512	0.0160807
BAD	-0.0347272	0.545063
BAG1	-0.149546	0.00879236
BAG2	-0.0291479	0.611523
BAG3	-0.0744628	0.19393
BAG4	-0.00510435	0.929142
BAHD1	-0.0249938	0.663206
BAI1	0.30753	4.2e-08
BAI2	0.0178145	0.756275
BAI3	-0.126586	0.0268149
BAIAP2	0.00232166	0.967737
BAIAP3	0.0868978	0.129332
BAK1	-0.137881	0.0157957
BAMBI	-0.0854245	0.13598
BANF1	-0.126921	0.0264113
BANK1	-0.437151	1.03e-15
BANP	-0.205001	0.000306455
BAP1	-0.00772625	0.892926
BARD1	-0.0270282	0.637676
BARHL1	0.00809505	0.887848
BARHL2	-0.108893	0.0570776
BARX2	-0.058402	0.308533
BASP1	-0.246151	1.33e-05
BAT1	-0.114264	0.0458063
BAT2	-0.096629	0.0915359
BAT2D1	-0.250698	9.06e-06
BAT3	-0.0656782	0.252029
BAT5	-0.155492	0.00642113
BATF	-0.401603	2.75e-13
BATF2	-0.446608	2.08e-16
BAX	-0.0288343	0.615362
BAZ1A	-0.0685475	0.231857
BAZ1B	-0.000807236	0.98878
BAZ2B	0.0929252	0.105294
BBC3	-0.207164	0.00026355
BBOX1	0.0468463	0.414174
BBS1	-0.194442	0.000625913
BBS4	0.0765817	0.181513
BBS5	-0.343152	6.99e-10
BBS7	-0.243519	1.65e-05
BBX	-0.0407324	0.477763
BCAM	-0.0709074	0.216142
BCAN	-0.260694	3.8e-06
BCAP29	-0.0356268	0.534691
BCAP31	-0.282847	4.89e-07
BCAR1	-0.179165	0.0016508
BCAR3	-0.181694	0.00141319
BCAS1	-0.449404	1.29e-16
BCAS2	0.0545466	0.341615
BCAS3	-0.305955	4.72e-08
BCAS4	0.127833	0.0253391
BCAT1	-0.199473	0.000447394
BCAT2	0.042705	0.456686
BCCIP	0.0543356	0.343489
BCDO2	-0.204312	0.000321418
BCHE	-0.255538	5.98e-06
BCKDHB	-0.167525	0.00328959
BCKDK	-0.103898	0.0695323
BCL10	0.0906447	0.113557
BCL11A	-0.438448	8.31e-16
BCL11B	-0.207477	0.000257822
BCL2	-0.0478931	0.403809
BCL2A1	-0.100386	0.0795547
BCL2L1	-0.237645	2.66e-05
BCL2L10	0.0190806	0.739558
BCL2L12	-0.194907	0.000607007
BCL2L13	-0.298609	1.01e-07
BCL2L14	0.0452689	0.430085
BCL2L2	-0.137017	0.0164696
BCL3	-0.0727807	0.204222
BCL6	-0.00966184	0.866327
BCL7A	-0.167109	0.00336897
BCL7B	-0.0353884	0.53743
BCL7C	-0.0331651	0.563307
BCL9	-0.0712605	0.213858
BCL9L	-0.207447	0.000258371
BCLAF1	-0.034158	0.551676
BCMO1	0.0255749	0.655872
BCOR	0.107485	0.0603861
BCORL1	-0.117445	0.0400575
BCR	-0.0856277	0.135693
BCS1L	-0.259758	4.13e-06
BDH2	0.0547668	0.339667
BDKRB1	0.367959	3.03e-11
BDKRB2	-0.17078	0.00272419
BDNF	0.129532	0.0234415
BECN1	-0.12929	0.0237035
BET1	-0.105344	0.0657161
BET1L	-0.128009	0.0251361
BEX1	-0.283907	4.41e-07
BEX2	-0.0629673	0.272179
BFAR	-0.156757	0.00599771
BFSP1	-0.364203	4.97e-11
BFSP2	0.0684649	0.23242
BGLAP	0.13018	0.02275
BGN	0.0344011	0.548847
BHLHB2	0.0071928	0.900279
BHLHB3	-0.214121	0.000160577
BHLHB5	-0.0840892	0.142229
BHLHB8	-0.11898	0.0375086
BHLHB9	-0.385732	2.7e-12
BHMT	0.0206157	0.719454
BHMT2	-0.34263	7.44e-10
BICD1	-0.0697114	0.224007
BICD2	-0.00760806	0.894554
BID	-0.043672	0.446547
BIK	-0.231877	4.21e-05
BIN1	0.0287976	0.615812
BIN2	-0.633255	1.06e-35
BIRC2	-0.180471	0.00152385
BIRC3	-0.310081	3.04e-08
BIRC4	-0.0618053	0.281142
BIRC5	0.0910117	0.112097
BIRC6	0.0786362	0.170043
BIRC7	0.0296538	0.605351
BIVM	-0.315065	1.77e-08
BLCAP	-0.0174452	0.761173
BLK	-0.12006	0.0357992
BLM	-0.0437092	0.446159
BLMH	-0.281764	5.43e-07
BLNK	-0.165081	0.00378187
BLOC1S1	0.173023	0.00238778
BLOC1S2	-0.0137357	0.810869
BLR1	-0.149819	0.0086683
BLVRA	-0.139727	0.0144359
BLZF1	0.0352244	0.539319
BMF	-0.0309528	0.589634
BMP1	0.0241745	0.673601
BMP10	-0.0811811	0.156595
BMP15	-0.0826858	0.149031
BMP2	-0.374059	1.35e-11
BMP2K	0.0105618	0.85401
BMP3	-0.0243348	0.671562
BMP4	-0.421499	1.31e-14
BMP6	-0.149238	0.00893371
BMP7	-0.209618	0.00022706
BMP8A	-0.0799292	0.163106
BMP8B	-0.0836835	0.14417
BMPER	-0.0892315	0.11932
BMPR1A	0.0157988	0.783123
BMPR1B	-0.210784	0.000204057
BMPR2	0.00940353	0.869869
BMX	-0.0133926	0.815508
BNC1	-0.292742	1.84e-07
BNC2	-0.0351201	0.540521
BNIP1	-0.211046	0.000200284
BNIP2	0.010829	0.85036
BNIP3	-0.0623914	0.276596
BNIP3L	-0.151329	0.00801036
BNIPL	-0.681924	3.4e-43
BOC	-0.223389	8.09e-05
BOK	-0.429141	3.85e-15
BOLA1	-0.165927	0.00360435
BOLL	-0.0334495	0.559963
BOP1	-0.182686	0.00132886
BPESC1	0.0620716	0.279071
BPGM	-0.137943	0.0157487
BPHL	-0.132846	0.0200907
BPI	0.180956	0.00147901
BPIL1	-0.0512047	0.372841
BPIL2	-0.192923	0.000691613
BPIL3	0.0685993	0.231503
BRAF	-0.0675063	0.239041
BRAP	-0.0689189	0.229331
BRCA1	-0.426673	5.73e-15
BRCA2	-0.258509	4.61e-06
BRD1	-0.101497	0.0762644
BRD2	0.028481	0.619699
BRD3	-0.0867	0.13021
BRD4	0.0351483	0.540196
BRD7	0.0231706	0.686422
BRD8	-0.155166	0.00653447
BRDT	0.113342	0.0475964
BRE	0.196546	0.000544472
BRF1	0.0940143	0.100697
BRF2	-0.0740543	0.196394
BRI3	-0.135951	0.0173362
BRI3BP	0.0956334	0.0949423
BRIP1	-0.149727	0.00871001
BRP44	-0.0280852	0.624576
BRP44L	-0.281985	5.31e-07
BRPF1	0.0474566	0.408112
BRS3	0.0955548	0.0952153
BRSK1	0.04319	0.451585
BRSK2	-0.0270507	0.637395
BRUNOL5	-0.010051	0.860997
BRUNOL6	0.184154	0.00121255
BRWD1	-0.00984107	0.863871
BRWD2	-0.0418023	0.466266
BRWD3	-0.0959782	0.0937515
BSCL2	-0.362182	6.46e-11
BSDC1	-0.279969	6.45e-07
BSN	-0.240248	2.16e-05
BSND	-0.0219107	0.702641
BST2	-0.747689	5.42e-56
BTAF1	-0.044513	0.437833
BTBD1	0.0226562	0.693028
BTBD10	-0.149593	0.00877071
BTBD11	-0.2217	9.19e-05
BTBD12	-0.0318774	0.578563
BTBD14A	0.101706	0.0756586
BTBD14B	-0.0648909	0.257771
BTBD2	-0.192454	0.000713103
BTBD3	-0.0424612	0.459263
BTBD6	-0.366257	3.8e-11
BTBD7	-0.230491	4.69e-05
BTBD8	-0.100472	0.0792947
BTD	0.0105928	0.853586
BTF3	0.140571	0.0138487
BTG1	0.025337	0.65887
BTG2	-0.120449	0.0352006
BTG3	-0.503492	4.51e-21
BTG4	0.0258395	0.652543
BTK	-0.129663	0.0232999
BTN1A1	-0.0274578	0.632337
BTN2A1	-0.0703361	0.219874
BTN2A2	0.22378	7.86e-05
BTN2A3	0.0603064	0.292996
BTN3A1	0.0397852	0.488069
BTN3A2	-0.171679	0.0025845
BTN3A3	-0.0178051	0.7564
BTNL2	0.0110496	0.847348
BTNL8	0.156078	0.00622157
BTNL9	0.0878426	0.125204
BTRC	-0.17341	0.00233367
BUB1	0.0879959	0.124543
BUB1B	0.00722206	0.899875
BUB3	-0.259177	4.35e-06
BVES	-0.400699	3.75e-13
BXDC5	-0.219154	0.000111074
BYSL	-0.26905	1.79e-06
BZRAP1	0.360487	8.03e-11
BZW1	0.016268	0.776849
BZW2	0.0194973	0.734082
C10orf10	0.160423	0.00490792
C10orf104	-0.0424076	0.45983
C10orf107	-0.281666	5.48e-07
C10orf11	0.293246	1.75e-07
C10orf111	-0.0621871	0.278175
C10orf116	-0.110171	0.054207
C10orf118	0.115317	0.0438319
C10orf119	-0.0175087	0.760331
C10orf12	0.110196	0.0541521
C10orf125	-0.432284	2.31e-15
C10orf137	-0.0101984	0.858979
C10orf22	-0.00944165	0.869346
C10orf26	-0.134258	0.0187945
C10orf27	-0.0284182	0.620472
C10orf30	0.478761	0
C10orf32	-0.109729	0.0551856
C10orf33	-0.130022	0.0229176
C10orf35	0.0385099	0.502132
C10orf38	-0.234673	3.38e-05
C10orf4	-0.129811	0.0231418
C10orf47	-0.400312	3.32e-13
C10orf56	-0.0634759	0.268317
C10orf57	0.0667947	0.244039
C10orf58	-0.383215	3.84e-12
C10orf59	-0.439097	7.46e-16
C10orf6	0.0112859	0.844124
C10orf63	-0.11964	0.0364572
C10orf72	-0.122248	0.0325374
C10orf81	-0.617193	1.63e-33
C10orf82	-0.768964	5.08e-61
C10orf83	-0.345979	4.95e-10
C10orf84	-0.146784	0.0101374
C10orf88	-0.0106915	0.852237
C10orf91	0.0238115	0.678226
C10orf92	0.0611905	0.285964
C10orf93	-0.188365	0.000928818
C10orf95	-0.0712872	0.213685
C10orf97	-0.195116	0.000598668
C10orf99	0.0607532	0.289428
C11orf1	0.0936475	0.102038
C11orf10	-0.0538064	0.348216
C11orf16	-0.451007	9.74e-17
C11orf17	0.0637304	0.266398
C11orf2	-0.207274	0.00026152
C11orf24	-0.080907	0.158003
C11orf30	-0.451455	9.01e-17
C11orf35	-0.0146245	0.798885
C11orf42	-0.0901424	0.116182
C11orf45	-0.0666306	0.245203
C11orf46	-0.00605206	0.91603
C11orf47	0.071395	0.212992
C11orf48	-0.049303	0.390096
C11orf49	-0.0767884	0.180333
C11orf52	-0.388751	1.77e-12
C11orf54	-0.136339	0.0170163
C11orf56	0.112699	0.0488796
C11orf9	-0.0866332	0.130507
C12orf11	0.0514812	0.369472
C12orf12	0.000719959	0.989993
C12orf23	0.00556753	0.922858
C12orf24	-0.00791436	0.890335
C12orf25	0.0375114	0.513289
C12orf30	-0.00988592	0.863257
C12orf31	-0.231894	4.21e-05
C12orf34	0.269617	1.7e-06
C12orf35	-0.106634	0.0624592
C12orf40	-0.226682	6.3e-05
C12orf43	-0.246575	1.28e-05
C12orf44	-0.0959529	0.0938385
C12orf48	-0.170749	0.0027292
C12orf49	-0.0174337	0.761325
C12orf5	-0.261844	3.44e-06
C12orf50	0.0667078	0.244655
C12orf51	0.0409398	0.475522
C12orf52	0.108284	0.0584891
C12orf54	0.393445	9.03e-13
C12orf59	-0.0761179	0.184179
C12orf60	-0.0517594	0.366887
C12orf61	-0.0720108	0.212088
C13orf1	-0.0582871	0.309487
C13orf23	0.0700138	0.222
C13orf8	-0.0288037	0.615737
C14orf1	-0.125809	0.0277711
C14orf101	-0.11236	0.049567
C14orf102	-0.0176557	0.75838
C14orf104	-0.0394411	0.491843
C14orf105	-0.0239599	0.676333
C14orf106	-0.183879	0.00123357
C14orf108	-0.0745506	0.193403
C14orf112	-0.307917	3.83e-08
C14orf115	-0.230689	4.62e-05
C14orf118	0.0613534	0.284682
C14orf119	-0.0694384	0.225831
C14orf122	-0.116266	0.0421131
C14orf126	-0.0227335	0.692033
C14orf130	-0.0658003	0.251147
C14orf132	-0.31082	2.81e-08
C14orf133	-0.108115	0.0588861
C14orf138	0.113393	0.0474961
C14orf139	-0.0607575	0.289394
C14orf143	-0.0857744	0.134378
C14orf147	0.0162238	0.777439
C14orf148	-0.0898104	0.117537
C14orf149	0.128825	0.0242153
C14orf152	0.0646555	0.259505
C14orf153	0.170997	0.00268986
C14orf155	0.0586606	0.306392
C14orf156	0.0455658	0.427063
C14orf162	0.197353	0.00051591
C14orf166	-0.175254	0.00209094
C14orf173	-0.00433969	0.939735
C14orf2	-0.119385	0.0368601
C14orf24	-0.237769	2.64e-05
C14orf32	-0.0408548	0.476441
C14orf39	0.00473145	0.934848
C14orf4	0.0155065	0.787038
C14orf43	-0.0737607	0.198178
C14orf44	-0.0748927	0.191362
C14orf48	-0.000948257	0.98682
C14orf49	-0.0453723	0.429031
C14orf50	-0.334911	1.87e-09
C14orf54	-0.011866	0.836222
C14orf68	-0.17723	0.00185666
C14orf80	-0.0563208	0.32612
C14orf93	-0.00507199	0.92959
C14orf94	-0.0185537	0.746501
C15orf15	-0.0334609	0.559829
C15orf2	0.0321886	0.574858
C15orf21	-0.213078	0.00017313
C15orf24	0.194316	0.000631157
C15orf27	0.0990822	0.0835592
C15orf29	-0.0668533	0.243625
C15orf32	-0.0512718	0.372214
C15orf39	-0.094285	0.0997158
C15orf42	-0.0183501	0.74919
C15orf43	0.0116142	0.83965
C15orf44	0.0555232	0.333028
C15orf48	-0.180801	0.00149328
C16orf24	0.0314684	0.583448
C16orf30	-0.153822	0.00702116
C16orf33	0.0432452	0.451006
C16orf44	-0.232226	4.1e-05
C16orf45	-0.237878	2.62e-05
C16orf46	-0.0152632	0.790301
C16orf48	-0.452275	7.8e-17
C16orf52	-0.0793782	0.166036
C16orf53	-0.148526	0.00926923
C16orf54	-0.458272	2.7e-17
C16orf55	-0.0513359	0.370826
C16orf57	-0.106561	0.062642
C16orf58	0.0109056	0.849313
C16orf61	-0.29287	1.82e-07
C16orf63	-0.273051	1.24e-06
C17orf32	-0.215106	0.000149495
C17orf37	-0.1711	0.00267376
C17orf39	0.0205756	0.719976
C17orf44	0.0680707	0.235127
C17orf45	-0.0850568	0.13768
C17orf48	-0.0751016	0.190123
C17orf57	-0.196363	0.00055113
C17orf59	0.150344	0.00843424
C17orf61	-0.314682	1.85e-08
C17orf62	-0.0737699	0.198123
C17orf71	-0.145541	0.0108003
C17orf73	-0.0069852	0.903143
C17orf76	-0.177329	0.00187798
C17orf79	-0.153747	0.00704933
C17orf80	-0.222273	8.8e-05
C17orf81	-0.0855827	0.135254
C18orf1	-0.180871	0.00148685
C18orf10	-0.0617419	0.281637
C18orf16	-0.0708542	0.216487
C18orf19	-0.188816	0.00090239
C18orf20	0.0529166	0.361055
C18orf21	0.0517137	0.367312
C18orf22	-0.455941	4.09e-17
C18orf24	-0.224583	7.39e-05
C18orf34	-0.166225	0.00359867
C18orf37	-0.15825	0.00553006
C18orf45	-0.0041954	0.941735
C18orf54	-0.147539	0.00975268
C18orf8	-0.150694	0.00828161
C19orf10	0.118501	0.038289
C19orf12	-0.181507	0.00142962
C19orf15	-0.013541	0.813501
C19orf18	0.438538	8.88e-16
C19orf19	-0.0166972	0.771122
C19orf2	-0.167028	0.00343767
C19orf21	-0.226373	6.45e-05
C19orf22	-0.108284	0.0584891
C19orf24	-0.0693913	0.226147
C19orf26	-0.0468527	0.414111
C19orf30	-0.0872439	0.127808
C19orf36	-0.0879963	0.124541
C19orf6	-0.268881	1.82e-06
C1D	-0.0272485	0.634935
C1GALT1	-0.0624585	0.276872
C1GALT1C1	-0.0968213	0.0908896
C1orf101	0.0142171	0.804373
C1orf102	-0.023202	0.68602
C1orf104	0.0207957	0.717108
C1orf106	0.0217953	0.704133
C1orf107	-0.078177	0.172558
C1orf108	-0.0260155	0.650333
C1orf109	0.0830939	0.147028
C1orf111	-0.0499889	0.383528
C1orf114	-0.325989	5.24e-09
C1orf115	-0.395469	6.74e-13
C1orf116	-0.0411561	0.473192
C1orf121	0.0668774	0.243455
C1orf122	-0.0410629	0.474195
C1orf123	0.131153	0.0217462
C1orf124	-0.158714	0.00539153
C1orf127	0.0788106	0.169094
C1orf131	0.0838427	0.143406
C1orf135	-0.347808	3.96e-10
C1orf142	0.0952688	0.0962146
C1orf149	-0.00218863	0.969585
C1orf150	-0.0548363	0.339053
C1orf156	-0.068941	0.229181
C1orf159	-0.00309735	0.956967
C1orf160	-0.18979	0.000847623
C1orf161	-0.0767753	0.181127
C1orf164	-0.059326	0.300928
C1orf165	-0.272765	1.27e-06
C1orf166	-0.105959	0.064147
C1orf174	-0.0700302	0.221891
C1orf175	0.0579712	0.312121
C1orf176	-0.184599	0.00117919
C1orf177	0.0418938	0.46529
C1orf181	-0.241903	1.89e-05
C1orf182	-0.0825152	0.149874
C1orf183	-0.139551	0.0147243
C1orf187	-0.202098	0.000374298
C1orf19	-0.0356512	0.534411
C1orf198	-0.187404	0.00098758
C1orf2	-0.061133	0.286419
C1orf201	0.123068	0.0313823
C1orf21	-0.283384	4.64e-07
C1orf25	-0.126451	0.0269788
C1orf26	-0.0228252	0.690855
C1orf32	-0.0152798	0.790079
C1orf35	-0.0486028	0.396871
C1orf38	0.18943	0.00086747
C1orf43	-0.0517737	0.366755
C1orf49	0.00989981	0.863067
C1orf51	-0.489135	8.22e-20
C1orf52	-0.212114	0.000185554
C1orf56	-0.0829892	0.14754
C1orf57	-0.189618	0.000857076
C1orf58	-0.0047824	0.9336
C1orf59	-0.776215	7.36e-63
C1orf61	0.141716	0.0130867
C1orf62	-0.0487573	0.39537
C1orf63	-0.122778	0.0317869
C1orf64	-0.684772	1.12e-43
C1orf65	0.0142095	0.804476
C1orf66	0.00905152	0.874699
C1orf71	-0.167214	0.0033488
C1orf74	-0.0281611	0.623639
C1orf75	-0.0606787	0.290022
C1orf76	-0.0362703	0.527333
C1orf77	-0.123371	0.0309649
C1orf80	-0.1617	0.00457253
C1orf83	0.000167452	0.997672
C1orf85	-0.0932419	0.103537
C1orf87	-0.265335	2.51e-06
C1orf88	-0.420898	1.44e-14
C1orf89	-0.128105	0.0250264
C1orf9	-0.248456	1.09e-05
C1orf90	-0.235274	3.22e-05
C1orf91	-0.154302	0.00684372
C1orf93	0.0188073	0.743156
C1orf94	0.0427014	0.456724
C1orf96	0.022132	0.699782
C1QA	-0.0565803	0.323892
C1QB	0.0240629	0.675021
C1QBP	-0.205296	0.000307217
C1QC	-0.0462848	0.419798
C1QL1	-0.0435602	0.447712
C1QTNF1	-0.203046	0.000350725
C1QTNF2	-0.0866972	0.130223
C1QTNF3	-0.100998	0.0777268
C1QTNF4	0.055548	0.332813
C1QTNF5	-0.0320837	0.576106
C1QTNF6	-0.154912	0.00662405
C1QTNF7	0.0411652	0.473094
C1RL	-0.456901	3.45e-17
C1S	-0.338577	1.21e-09
C2	-0.385452	2.81e-12
C20orf10	0.110194	0.0541554
C20orf103	0.1092	0.0563774
C20orf108	-0.209926	0.000216905
C20orf111	-0.0498413	0.384935
C20orf112	-0.0759805	0.184974
C20orf114	0.0138949	0.808719
C20orf116	-0.196602	0.000554023
C20orf121	-0.176074	0.00199069
C20orf135	-0.283455	4.61e-07
C20orf141	0.115185	0.0440744
C20orf144	-0.00759349	0.894755
C20orf149	-0.154676	0.00670852
C20orf151	-0.411534	6.16e-14
C20orf160	0.187444	0.000985077
C20orf165	-0.00348389	0.951603
C20orf177	-0.144515	0.0115119
C20orf185	-0.0225468	0.694435
C20orf186	-0.0703805	0.219582
C20orf19	-0.140878	0.0136408
C20orf195	-0.0363373	0.52657
C20orf23	-0.114277	0.0457812
C20orf24	-0.0175089	0.760327
C20orf27	-0.0147515	0.797176
C20orf29	0.184331	0.00119917
C20orf3	-0.0821095	0.151895
C20orf30	-0.244255	1.55e-05
C20orf39	0.0103961	0.856274
C20orf4	-0.138402	0.0154007
C20orf42	-0.370783	2.09e-11
C20orf43	0.487416	0
C20orf52	-0.324344	6.31e-09
C20orf54	-0.480871	4.11e-19
C20orf58	-0.0734053	0.200355
C20orf67	0.173547	0.00231472
C20orf70	0.00359149	0.95011
C20orf71	-0.0730795	0.202365
C20orf72	-0.163678	0.00409352
C20orf75	-0.006605	0.908692
C20orf77	-0.0878452	0.125192
C20orf79	0.0773755	0.177015
C20orf85	-0.0461043	0.422381
C20orf91	0.019674	0.731765
C21orf100	-0.0785954	0.170265
C21orf121	0.0630247	0.271741
C21orf128	-0.0815055	0.15494
C21orf13	0.0383894	0.503471
C21orf2	-0.120317	0.0354026
C21orf25	-0.291062	2.18e-07
C21orf29	0.0273753	0.633361
C21orf33	-0.0230574	0.687874
C21orf42	0.270015	1.64e-06
C21orf45	-0.0125848	0.826454
C21orf55	0.169227	0.00298189
C21orf58	0.206457	0.000276912
C21orf59	-0.228625	5.42e-05
C21orf63	-0.114516	0.0453276
C21orf66	0.0395928	0.490177
C21orf67	-0.10763	0.060037
C21orf7	0.14076	0.0137207
C21orf70	-0.20058	0.00041508
C21orf77	0.225905	6.69e-05
C21orf81	-0.0372427	0.516313
C21orf84	-0.213884	0.000163352
C21orf91	-0.274999	1.03e-06
C21orf93	0.0526592	0.358604
C21orf94	-0.0833223	0.147923
C21orf99	-0.142601	0.0125227
C22orf15	0.036518	0.524514
C22orf23	-0.227858	5.76e-05
C22orf25	-0.105344	0.0657164
C22orf9	-0.0641596	0.263185
C2orf13	0.166576	0.00347343
C2orf15	-0.0918534	0.108804
C2orf18	-0.090962	0.112294
C2orf21	0.0318386	0.580279
C2orf24	-0.0859475	0.133591
C2orf25	0.0760951	0.184311
C2orf27	-0.130485	0.0224317
C2orf28	-0.0450948	0.431863
C2orf29	-0.238731	2.44e-05
C2orf3	-0.169577	0.00292203
C2orf30	-0.00400039	0.944439
C2orf32	-0.117856	0.0393624
C2orf33	0.0105517	0.854148
C2orf34	-0.125577	0.0280619
C3	-0.225727	6.78e-05
C3AR1	-0.144613	0.0114555
C3orf10	-0.192946	0.000690559
C3orf14	-0.368942	2.66e-11
C3orf15	-0.459499	2.17e-17
C3orf18	-0.311913	2.5e-08
C3orf19	0.100787	0.0783535
C3orf22	-0.0422624	0.46137
C3orf23	-0.036529	0.52439
C3orf26	-0.0820985	0.151949
C3orf27	0.0809703	0.157677
C3orf28	-0.0288828	0.614768
C3orf31	-0.119544	0.0366076
C3orf32	-0.0512711	0.371431
C3orf35	0.018885	0.742133
C3orf36	0.038515	0.502074
C3orf37	-0.00436733	0.939352
C3orf39	-0.05392	0.347197
C3orf52	-0.25679	5.36e-06
C3orf54	0.0470357	0.412287
C3orf57	-0.479912	4.94e-19
C3orf58	-0.218285	0.000118448
C3orf59	-0.096769	0.0910651
C3orf60	-0.292969	1.8e-07
C3orf62	0.135905	0.0173746
C4BPA	0.0655413	0.253021
C4BPB	-0.231601	4.3e-05
C4orf14	-0.00109531	0.984776
C4orf16	-0.0138555	0.809252
C4orf17	0.111465	0.0514224
C4orf18	-0.195518	0.00058295
C4orf6	0.0438126	0.445834
C4orf7	0.198453	0.000479237
C4orf8	0.161703	0.00457163
C5	0.166242	0.00354023
C5AR1	0.00210848	0.970698
C5orf13	-0.0489147	0.393844
C5orf15	-0.345545	5.22e-10
C5orf20	-0.11484	0.0447171
C5orf21	0.296812	1.22e-07
C5orf3	-0.195125	0.000598306
C5orf4	-0.505884	2.74e-21
C5orf5	-0.110279	0.0539685
C6	0.182162	0.00137281
C6orf1	-0.0734617	0.200008
C6orf105	0.134883	0.0182438
C6orf106	-0.240148	2.18e-05
C6orf108	-0.189067	0.000887981
C6orf113	-0.440856	5.55e-16
C6orf114	-0.00870828	0.879414
C6orf117	-0.309301	3.3e-08
C6orf118	0.000275276	0.996174
C6orf125	-0.165038	0.00379091
C6orf128	0.0981777	0.0864325
C6orf134	-0.10181	0.0753583
C6orf136	0.00166492	0.976861
C6orf141	-0.137261	0.0162773
C6orf142	0.193733	0.000655817
C6orf145	-0.352282	2.27e-10
C6orf146	-0.0158509	0.782775
C6orf15	-0.570192	8.79e-28
C6orf150	-0.33936	1.1e-09
C6orf151	-0.233082	3.83e-05
C6orf165	-0.0288844	0.614748
C6orf166	-0.153124	0.00728646
C6orf167	-0.00751091	0.895893
C6orf182	0.0939574	0.100904
C6orf192	-0.123936	0.030198
C6orf199	0.0208756	0.716068
C6orf203	0.0899197	0.116486
C6orf204	-0.19155	0.000756358
C6orf206	-0.600799	2.09e-31
C6orf208	-0.0694364	0.225845
C6orf25	0.0138987	0.808668
C6orf27	0.0526869	0.361539
C6orf32	0.0634276	0.268682
C6orf47	0.0128139	0.823347
C6orf48	0.112596	0.0490884
C6orf54	0.0658688	0.253008
C6orf57	-0.0440897	0.442207
C6orf62	-0.0557524	0.331034
C6orf64	-0.0235016	0.682185
C6orf66	0.094806	0.0978494
C6orf72	-0.068822	0.229988
C6orf81	0.0833445	0.145808
C6orf89	-0.162822	0.00429486
C7	-0.0289342	0.614138
C7orf13	-0.509427	1.3e-21
C7orf16	0.176012	0.00199811
C7orf20	-0.0412817	0.471841
C7orf23	-0.286394	3.46e-07
C7orf24	-0.339154	1.13e-09
C7orf25	0.138474	0.0153472
C7orf26	0.0474965	0.407718
C7orf27	-0.00748069	0.896309
C7orf28B	0.0252626	0.659809
C7orf29	0.0404108	0.481249
C7orf30	-0.0902845	0.115005
C7orf31	-0.31957	1.08e-08
C7orf33	0.0396403	0.489656
C7orf34	-0.0337917	0.555954
C7orf36	-0.0977146	0.087934
C8A	-0.00333905	0.953613
C8G	-0.196036	0.000575242
C8orf13	-0.0899726	0.11627
C8orf17	0.0924852	0.10696
C8orf31	-0.191424	0.000762592
C8orf32	-0.213169	0.000172004
C8orf34	0.236407	2.94e-05
C8orf37	-0.0609314	0.288013
C8orf38	-0.199577	0.000444289
C8orf4	-0.490969	5.72e-20
C8orf40	0.0421643	0.462411
C8orf41	-0.241692	1.92e-05
C8orf44	0.0276205	0.630885
C8orf45	0.24723	1.21e-05
C8orf46	-0.218984	0.000112486
C8orf51	-0.0443485	0.43953
C8orf53	-0.00708671	0.901742
C8orf55	0.0250945	0.661933
C8orf70	-0.194467	0.000624912
C9	0.0321659	0.575128
C9orf100	-0.14008	0.014188
C9orf102	0.266208	2.32e-06
C9orf114	-0.131775	0.0211249
C9orf116	0.224895	7.22e-05
C9orf125	-0.168835	0.00305041
C9orf127	0.00684963	0.905013
C9orf138	0.263883	2.86e-06
C9orf140	-0.00583546	0.919025
C9orf142	-0.0614243	0.284124
C9orf150	-0.0892741	0.119143
C9orf156	0.0248441	0.6651
C9orf16	-0.233695	3.65e-05
C9orf18	0.0356695	0.534202
C9orf19	-0.27503	1.03e-06
C9orf23	-0.0527275	0.357981
C9orf24	-0.159449	0.00517851
C9orf25	-0.110541	0.0533978
C9orf3	0.0445371	0.437585
C9orf30	-0.106839	0.0619547
C9orf40	-0.142615	0.0125137
C9orf41	-0.0875818	0.126333
C9orf43	-0.0322109	0.574593
C9orf45	-0.121462	0.033679
C9orf46	-0.0801737	0.161819
C9orf52	-0.0417098	0.467254
C9orf58	0.149378	0.00886937
C9orf6	-0.0447	0.435909
C9orf64	-0.369542	2.46e-11
C9orf66	-0.316332	1.54e-08
C9orf68	-0.465353	7.53e-18
C9orf7	-0.251977	8.12e-06
C9orf72	-0.100816	0.0782662
C9orf75	-0.284232	4.27e-07
C9orf78	0.0665518	0.245762
C9orf79	0.0101435	0.859731
C9orf80	0.03094	0.589789
C9orf82	-0.0643528	0.261748
C9orf84	-0.237984	2.93e-05
C9orf85	0.290452	2.32e-07
C9orf89	0.149471	0.00882669
C9orf9	0.0762268	0.183551
C9orf90	-0.464989	8.05e-18
C9orf93	0.0711679	0.214455
C9orf95	-0.0931894	0.103733
C9orf97	-0.0344479	0.548304
C9orf98	0.00085751	0.988081
CA11	-0.360415	8.11e-11
CA12	-0.168221	0.00316051
CA13	-0.241055	2.02e-05
CA2	-0.0894757	0.118308
CA3	-0.368256	2.92e-11
CA4	-0.146762	0.0101487
CA5A	0.0144122	0.801744
CA5B	-0.165846	0.00362102
CA6	-0.517606	2.27e-22
CA7	0.0259758	0.650831
CA8	0.0233393	0.684262
CA9	-0.417738	2.36e-14
CAB39	0.109918	0.054766
CAB39L	-0.410794	6.9e-14
CABC1	0.0104991	0.854867
CABIN1	-0.235733	3.2e-05
CABP1	-0.0515289	0.369028
CABP2	0.0844149	0.140685
CABP4	0.137818	0.0158445
CABP5	-0.0131048	0.819696
CABP7	-0.0707805	0.216966
CABYR	-0.199308	0.00045242
CACHD1	0.133084	0.0198663
CACNA1A	-0.0816382	0.154267
CACNA1C	-0.250349	9.33e-06
CACNA1D	-0.290779	2.24e-07
CACNA1G	0.0528087	0.35724
CACNA1H	0.145472	0.0108379
CACNA1S	-0.0697089	0.224024
CACNA2D1	-0.0985932	0.0851028
CACNA2D2	0.0569637	0.320619
CACNB1	-0.0337548	0.556386
CACNB2	-0.198662	0.000472556
CACNB3	0.0647678	0.258678
CACNB4	-0.153722	0.00705868
CACNG1	0.28124	5.71e-07
CACNG2	0.0382145	0.505419
CACNG3	0.0624937	0.275808
CACNG4	-0.42287	1.05e-14
CACNG5	0.0147513	0.797179
CACNG6	-0.00947774	0.868851
CACNG7	0.0798294	0.163634
CACYBP	0.0508693	0.375197
CAD	0.056638	0.323399
CADPS	0.0306914	0.592783
CALB1	-0.0465169	0.417468
CALB2	0.174919	0.00213327
CALCA	-0.0513056	0.371109
CALCB	0.0657895	0.251225
CALCOCO1	0.0987314	0.0846643
CALCOCO2	0.292791	1.83e-07
CALCR	-0.131568	0.02133
CALCRL	-0.138314	0.0154672
CALD1	-0.126603	0.0267941
CALM1	-0.12932	0.0236707
CALM2	-0.190133	0.000829091
CALM3	-0.0579858	0.311998
CALML3	-0.406917	1.24e-13
CALML4	-0.413829	4.33e-14
CALML5	-0.708603	5.91e-48
CALR	0.0615227	0.283352
CALR3	-0.0699883	0.222168
CALU	0.104072	0.0690642
CAMK1	-0.168901	0.00303866
CAMK1D	-0.115648	0.0432257
CAMK1G	-0.15313	0.00728424
CAMK2A	-0.0800112	0.163368
CAMK2B	-0.140585	0.0138396
CAMK2D	-0.230275	4.77e-05
CAMK2G	0.0680738	0.235106
CAMK2N1	-0.44556	2.5e-16
CAMK2N2	-0.0111564	0.84589
CAMK4	-0.0699953	0.222122
CAMKK1	-0.418106	2.23e-14
CAMKK2	0.106584	0.062583
CAMLG	0.0553002	0.334977
CAMP	-0.348046	3.84e-10
CAMSAP1	0.28185	5.38e-07
CAMSAP1L1	-0.0279427	0.626335
CAMTA2	0.0689669	0.229006
CAND1	-0.174453	0.00219342
CANT1	-0.076321	0.183008
CANX	-0.191667	0.000750617
CAP1	0.115965	0.0426516
CAP2	-0.409805	8.02e-14
CAPG	-0.444027	3.62e-16
CAPN1	-0.0669838	0.242704
CAPN10	0.0377304	0.51083
CAPN3	0.119493	0.0366882
CAPN5	-0.0122209	0.831396
CAPN6	-0.346161	4.85e-10
CAPN7	-0.0851512	0.137241
CAPN9	-0.397251	5.2e-13
CAPNS1	-0.0304529	0.59566
CAPS	-0.36792	3.05e-11
CAPS2	-0.0273153	0.634106
CAPSL	-0.197124	0.000523868
CAPZA1	-0.150301	0.00845312
CAPZA2	0.0410744	0.474071
CAPZB	-0.174267	0.00221785
CARD10	-0.26236	3.28e-06
CARD11	-0.0814728	0.155107
CARD14	-0.0846267	0.139688
CARD6	-0.127968	0.0251833
CARD8	-0.224359	7.52e-05
CARD9	-0.560486	1.04e-26
CARHSP1	0.106292	0.0633094
CARM1	-0.131513	0.0213847
CARS	0.0455014	0.427718
CASC3	-0.414494	3.91e-14
CASC4	-0.0105171	0.85462
CASC5	0.253275	7.27e-06
CASK	-0.162996	0.00425325
CASKIN2	-0.0443064	0.439964
CASP1	-0.295826	1.35e-07
CASP10	-0.396043	6.2e-13
CASP14	0.102828	0.0724698
CASP2	-0.0648672	0.257946
CASP3	0.0989146	0.0840858
CASP4	-0.134948	0.018188
CASP5	0.238423	2.5e-05
CASP6	-0.0612444	0.28554
CASP7	0.0620131	0.279524
CASP8	-0.261167	3.65e-06
CASP8AP2	0.181608	0.00142072
CASP9	-0.222807	8.46e-05
CASQ1	0.00991936	0.862799
CASQ2	0.0899455	0.116381
CASZ1	-0.138735	0.0151533
CAT	-0.22134	9.44e-05
CATSPER1	0.0549683	0.340289
CATSPER2	0.103951	0.0693881
CATSPER3	-0.260834	3.76e-06
CAV1	-0.11617	0.0422842
CAV2	-0.157184	0.00586029
CAV3	-0.0347676	0.545259
CBARA1	-0.00721052	0.900034
CBFA2T2	-0.0348063	0.544148
CBFA2T3	0.377886	8e-12
CBFB	-0.146644	0.0102104
CBL	-0.225739	6.77e-05
CBLB	-0.159509	0.00516144
CBLC	-0.516679	2.77e-22
CBLL1	0.10126	0.0769575
CBLN1	0.354157	1.8e-10
CBLN2	-0.221759	9.15e-05
CBLN4	-0.0827032	0.148945
CBR1	-0.642693	4.75e-37
CBR3	-0.157323	0.00581648
CBR4	-0.163807	0.00406381
CBS	-0.0705614	0.218396
CBWD1	-0.104138	0.0688868
CBX1	0.0163324	0.775988
CBX2	0.0992303	0.0830963
CBX3	0.0299045	0.602303
CBX4	0.0765371	0.181768
CBX5	0.0397819	0.488105
CBX6	-0.0973648	0.089082
CBX7	-0.184067	0.00121916
CBX8	-0.0749055	0.191285
CCAR1	0.0411954	0.472769
CCBL1	-0.0960666	0.0934481
CCDC12	0.0924644	0.106461
CCDC14	-0.315087	1.77e-08
CCDC17	-0.0281587	0.623669
CCDC19	-0.227274	6.02e-05
CCDC21	-0.0144363	0.801418
CCDC22	0.181787	0.00140507
CCDC24	-0.0193586	0.735904
CCDC25	-0.0775501	0.176037
CCDC27	-0.12968	0.0232819
CCDC28A	-0.177152	0.00186546
CCDC28B	-0.0574167	0.31678
CCDC3	-0.200762	0.000409982
CCDC32	-0.235772	3.1e-05
CCDC34	-0.0728506	0.203786
CCDC37	-0.181709	0.00141184
CCDC38	-0.241644	1.93e-05
CCDC41	-0.193562	0.00066322
CCDC42	0.102484	0.0734339
CCDC44	-0.123599	0.0306535
CCDC47	-0.111213	0.0519545
CCDC48	0.23926	2.34e-05
CCDC5	0.0469479	0.413161
CCDC51	-0.109258	0.056244
CCDC52	-0.0558481	0.330203
CCDC54	-0.00696484	0.903424
CCDC55	0.119238	0.0370949
CCDC57	-0.0437683	0.445544
CCDC59	0.0194464	0.73475
CCDC6	0.0603037	0.293018
CCDC60	-0.0861793	0.135122
CCDC62	-0.0332433	0.562387
CCDC63	0.00831203	0.884862
CCDC64	-0.263372	3e-06
CCDC65	-0.437319	1e-15
CCDC68	-0.410444	7.99e-14
CCDC69	-0.235812	3.09e-05
CCDC7	-0.0546279	0.340895
CCDC70	-0.0343782	0.549772
CCDC71	0.0251473	0.661265
CCDC74B	-0.122819	0.0317293
CCDC75	0.106367	0.0631227
CCDC77	0.257452	5.24e-06
CCDC8	-0.344688	5.8e-10
CCDC9	-0.0055779	0.922588
CCHCR1	-0.100038	0.0806076
CCIN	0.18119	0.00145789
CCK	-0.383914	3.48e-12
CCKAR	0.0275086	0.631708
CCKBR	-0.163966	0.00402771
CCL1	0.0449647	0.433194
CCL11	0.0156213	0.785499
CCL13	-0.00663522	0.907973
CCL15	0.072287	0.207316
CCL16	-0.126316	0.0271444
CCL18	0.146235	0.0104254
CCL19	-0.291634	2.06e-07
CCL2	0.0950767	0.0968905
CCL20	0.0439311	0.443852
CCL21	-0.0767332	0.180648
CCL22	-0.237636	2.67e-05
CCL23	-0.0215508	0.7073
CCL25	-0.0146131	0.799038
CCL26	-0.102962	0.0720959
CCL27	0.130605	0.0223073
CCL28	-0.399665	3.65e-13
CCL4	0.113713	0.0468692
CCL5	-0.282354	5.13e-07
CCL7	0.0370282	0.518733
CCL8	0.105152	0.0662138
CCM2	-0.100589	0.0789438
CCNA1	-0.289155	2.64e-07
CCNA2	0.0873146	0.127498
CCNB1	0.00181408	0.974788
CCNB1IP1	-0.242751	1.76e-05
CCNB2	0.111632	0.0510722
CCNB3	0.104859	0.0669771
CCNC	0.258107	4.78e-06
CCND1	-0.625502	1.25e-34
CCND2	-0.198884	0.000465541
CCND3	0.139063	0.0149129
CCNDBP1	-0.148517	0.00927386
CCNE2	0.0749637	0.19094
CCNF	0.0825667	0.149619
CCNG1	0.0659646	0.249962
CCNG2	-0.0683219	0.2334
CCNH	-0.110995	0.0524206
CCNI	-0.0445613	0.437336
CCNJ	-0.425965	6.42e-15
CCNL1	0.133972	0.0190501
CCNT1	-0.0798479	0.163536
CCNT2	0.00755168	0.895331
CCPG1	-0.111441	0.0514739
CCR1	-0.180843	0.00148935
CCR10	-0.0392722	0.4937
CCR3	0.0704713	0.218986
CCR4	-0.0217952	0.704134
CCR6	-0.237629	2.67e-05
CCR7	-0.535186	4.48e-24
CCR8	-0.294684	1.51e-07
CCRK	-0.19561	0.000579426
CCRN4L	0.0516599	0.36781
CCS	-0.0936029	0.102202
CCT2	-0.0273037	0.63425
CCT3	0.186645	0.00103639
CCT4	-0.212239	0.000183902
CCT5	-0.154269	0.00685601
CCT6B	-0.0716794	0.21117
CCT7	0.149452	0.00883546
CCT8	-0.167386	0.00331593
CD109	-0.320864	9.33e-09
CD14	-0.0024144	0.966449
CD151	-0.371534	1.89e-11
CD160	-0.259802	4.12e-06
CD163	0.121567	0.0335241
CD164	-0.0822919	0.150984
CD180	-0.17469	0.00216261
CD19	-0.161428	0.00477945
CD1A	0.0364122	0.525718
CD1B	0.166758	0.00343739
CD1C	0.127213	0.0260643
CD1D	0.209886	0.000217515
CD1E	0.141585	0.0131715
CD2	-0.188993	0.000892187
CD200	-0.269858	1.66e-06
CD200R1	0.00742982	0.897011
CD209	-0.121663	0.0336762
CD22	0.0186027	0.746259
CD226	-0.223242	8.18e-05
CD244	-0.00775382	0.892546
CD248	-0.144482	0.0113951
CD274	-0.241247	1.99e-05
CD276	-0.215173	0.000148769
CD28	-0.25805	4.8e-06
CD2AP	-0.220259	0.000102326
CD2BP2	-0.158544	0.00544186
CD300C	-0.0919541	0.108415
CD300LB	-0.0513272	0.370907
CD300LF	-0.0517154	0.367296
CD300LG	-0.162977	0.00425788
CD320	-0.43674	1.11e-15
[truncated: 10,199 more rows]
